# Supplementary material for: Demographic causes and social consequences of adult sex ratio variation
Source: Nat Commun. 2026 Apr 6;17:4921. doi: 10.1038/s41467-026-71230-4 (PMC13233950; doi:10.1038/s41467-026-71230-4)
Supplement: Supplementary file 4 — Source Data [file 41467_2026_71230_MOESM4_ESM.xlsx]

## Sheet: Fig 5a & Fig S4a
Numerical values underlying Figure 5a and Supplementary Figure 4a: standardized path coefficients, critical values, and P values from the phylogenetic path analysis with imputed post-copulatory behaviour data (iPCB, n = 65).
Path	Std.Estimate	Crit.Value	P.Value
Model 1a
Demography bias → ASR	0.629 ± 0.001	6.373 ± 0.012	0 ± 0
ASR → Parental care bias	-0.174 ± 0.002	-1.39 ± 0.013	0.173 ± 0.004
ASR → Post_copu bias	-0.057 ± 0.001	-0.452 ± 0.009	0.654 ± 0.006
ASR → Pre_copu bias	-0.596 ± 0.001	-5.852 ± 0.017	0 ± 0
Model 1b
Demography bias → ASR	0.629 ± 0.001	6.373 ± 0.012	0 ± 0
ASR → Post_copu bias	0.108 ± 0.002	0.697 ± 0.01	0.49 ± 0.006
Pre_copu bias → Post_copu bias	0.278 ± 0.002	1.789 ± 0.014	0.081 ± 0.002
ASR → Pre_copu bias	-0.596 ± 0.001	-5.852 ± 0.017	0 ± 0
ASR → Parental care bias	0.129 ± 0.002	0.905 ± 0.013	0.373 ± 0.007
Pre_copu bias → Parental care bias	0.508 ± 0.002	3.556 ± 0.017	0.001 ± 0
Model 1c
Demography bias → ASR	0.629 ± 0.001	6.373 ± 0.012	0 ± 0
ASR → Post_copu bias	0.108 ± 0.002	0.697 ± 0.01	0.49 ± 0.006
Pre_copu bias → Post_copu bias	0.278 ± 0.002	1.789 ± 0.014	0.081 ± 0.002
ASR → Parental care bias	-0.174 ± 0.002	-1.39 ± 0.013	0.173 ± 0.004
ASR → Pre_copu bias	-0.538 ± 0.001	-5.663 ± 0.015	0 ± 0
Parental care bias → Pre_copu bias	0.338 ± 0.001	3.556 ± 0.017	0.001 ± 0
Model 2a
Parental care bias → Demography bias	-0.034 ± 0.002	-0.26 ± 0.016	0.796 ± 0.012
Post_copu bias → Demography bias	0.014 ± 0.001	0.11 ± 0.011	0.905 ± 0.007
Pre_copu bias → Demography bias	-0.362 ± 0.001	-2.697 ± 0.012	0.009 ± 0
Demography bias → ASR	0.629 ± 0.001	6.373 ± 0.012	0 ± 0
Model 2b
Pre_copu bias → Parental care bias	0.431 ± 0.002	3.764 ± 0.016	0 ± 0
Pre_copu bias → Post_copu bias	0.213 ± 0.002	1.717 ± 0.014	0.094 ± 0.003
Post_copu bias → Demography bias	0.014 ± 0.001	0.11 ± 0.011	0.905 ± 0.007
Pre_copu bias → Demography bias	-0.362 ± 0.001	-2.697 ± 0.012	0.009 ± 0
Parental care bias → Demography bias	-0.034 ± 0.002	-0.26 ± 0.016	0.796 ± 0.012
Demography bias → ASR	0.629 ± 0.001	6.373 ± 0.012	0 ± 0
Model 2c
Parental care bias → Pre_copu bias	0.431 ± 0.002	3.764 ± 0.016	0 ± 0
Pre_copu bias → Post_copu bias	0.213 ± 0.002	1.717 ± 0.014	0.094 ± 0.003
Parental care bias → Demography bias	-0.034 ± 0.002	-0.26 ± 0.016	0.796 ± 0.012
Pre_copu bias → Demography bias	-0.362 ± 0.001	-2.697 ± 0.012	0.009 ± 0
Post_copu bias → Demography bias	0.014 ± 0.001	0.11 ± 0.011	0.905 ± 0.007
Demography bias → ASR	0.629 ± 0.001	6.373 ± 0.012	0 ± 0

## Sheet: Fig 5b & Fig S4b
Numerical values underlying Figure 5b and Supplementary Figure 4b: standardized path coefficients, critical values, and P values from the phylogenetic path analysis with raw data (n=67).
Path	Std.Estimate	Crit.Value	P.Value
Model 1a
Demography bias → ASR	0.621 ± 0.001	6.333 ± 0.012	0 ± 0
ASR → Parental care bias	-0.178 ± 0.002	-1.446 ± 0.013	0.156 ± 0.004
ASR → Pre_copu bias	-0.582 ± 0.001	-5.731 ± 0.014	0 ± 0
Model 1b
Demography bias → ASR	0.621 ± 0.001	6.333 ± 0.012	0 ± 0
ASR → Pre_copu bias	-0.582 ± 0.001	-5.731 ± 0.014	0 ± 0
ASR → Parental care bias	0.122 ± 0.002	0.882 ± 0.013	0.384 ± 0.007
Pre_copu bias → Parental care bias	0.514 ± 0.002	3.728 ± 0.016	0 ± 0
Model 1c
Demography bias → ASR	0.621 ± 0.001	6.333 ± 0.012	0 ± 0
ASR → Parental care bias	-0.178 ± 0.002	-1.446 ± 0.013	0.156 ± 0.004
ASR → Pre_copu bias	-0.52 ± 0.001	-5.519 ± 0.012	0 ± 0
Parental care bias → Pre_copu bias	0.351 ± 0.001	3.728 ± 0.016	0 ± 0
Model 2a
Parental care bias → Demography bias	-0.051 ± 0.002	-0.381 ± 0.016	0.708 ± 0.012
Pre_copu bias → Demography bias	-0.294 ± 0.001	-2.205 ± 0.009	0.032 ± 0.001
Demography bias → ASR	0.621 ± 0.001	6.333 ± 0.012	0 ± 0
Model 2b
Pre_copu bias → Parental care bias	0.444 ± 0.001	3.961 ± 0.015	0 ± 0
Pre_copu bias → Demography bias	-0.294 ± 0.001	-2.205 ± 0.009	0.032 ± 0.001
Parental care bias → Demography bias	-0.051 ± 0.002	-0.381 ± 0.016	0.708 ± 0.012
Demography bias → ASR	0.621 ± 0.001	6.333 ± 0.012	0 ± 0
Model 2c
Parental care bias → Pre_copu bias	0.444 ± 0.001	3.961 ± 0.015	0 ± 0
Parental care bias → Demography bias	-0.051 ± 0.002	-0.381 ± 0.016	0.708 ± 0.012
Pre_copu bias → Demography bias	-0.294 ± 0.001	-2.205 ± 0.009	0.032 ± 0.001
Demography bias → ASR	0.621 ± 0.001	6.333 ± 0.012	0 ± 0
